# Supplementary material for: Benzoquinoline Derivatives: An Attractive Approach to Newly Small Molecules with Anticancer Activity
Source: Int J Mol Sci. 2023 May 1;24(9):8124. doi: 10.3390/ijms24098124 (PMC10179047; doi:10.3390/ijms24098124)
Supplement: Supplementary file 1 [file ijms-24-08124-s001.zip]

Archive with 1 entries (1 files):
- ijms-2329778-supplementary.pdf
